# Supplementary material for: Drawing a line: Differentiating mild from moderate dementia using the functional activities questionnaire
Source: J Prev Alzheimers Dis. 2026 Jun 29;13(8):100630. doi: 10.1016/j.tjpad.2026.100630 (PMC13330517; doi:10.1016/j.tjpad.2026.100630)
Supplement: Supplementary file 1 [file mmc1.xlsx]

## Sheet: Supplementary Table S1
Supplementary Table S1. Cohort-, wave-, and etiology-specific clinical diagnostic criteria
Cohort	Study waves / period	Target population	AD dementia: clinical diagnostic criteria	FTLD: clinical diagnostic criteria
National Alzheimer’s Coordinating Center Uniform Data Set	UDS v1 (2005–2008); v2 (≈2008–2015); v3 (≥2015)	Broad, multi-etiology memory clinic population	Probable AD diagnosed using contemporaneous consensus criteria (NINCDS-ADRDA in v1–v2; NIA-AA 2011 in v3), based on progressive cognitive decline with functional impairment; severity staged using CDR	FTLD syndromes (bvFTD, PPA variants) diagnosed using consensus clinical criteria (Neary et al. in v1–v2; Rascovsky and Gorno-Tempini criteria in v3)
Alzheimer’s Disease Neuroimaging Initiative	ADNI-1 (2005–2010); ADNI-GO (2010–2011); ADNI-2 (2011–2016); ADNI-3 (≥2016)	AD-focused research cohort	Probable AD diagnosed using NINCDS-ADRDA; functional impairment required; enrollment largely restricted to CDR ≤1; primary non-AD pathology exclusive	Not a target diagnosis; FTLD and other non-AD dementias excluded by design
Frontotemporal Lobar Degeneration Neuroimaging Initiative	Single prospective cohort (2009–2014)	FTLD-spectrum syndromes	Not a target diagnosis; AD dementia generally excluded	bvFTD and PPA variants diagnosed using international consensus criteria (Rascovsky et al.; Gorno-Tempini et al.), emphasizing syndrome-specific clinical features and supportive neuroimaging
Abbreviations: AD = Alzheimer’s disease; UDS, uniform data set; bvFTD = behavioral-variant frontotemporal dementia; CDR = Clinical Dementia Rating; FTLD = frontotemporal lobar degeneration; NIA-AA = National Institute on Aging–Alzheimer’s Association; NINCDS-ADRDA, National Institute of Neurological and Communicative Disorders and Stroke and Alzheimer's Disease and Related Disorders Association; …
References:
McKhann G, Drachman D, Folstein M, Katzman R, Price D, Stadlan EM. Clinical diagnosis of Alzheimer’s disease: Report of the NINCDS–ADRDA Work Group under the auspices of the Department of Health and Human Services Task Force on Alzheimer’s Disease. Neurology. 1984;34(7):939–944.
McKhann GM, Knopman DS, Chertkow H, et al. The diagnosis of dementia due to Alzheimer’s disease: Recommendations from the National Institute on Aging–Alzheimer’s Association workgroups on diagnostic guidelines for Alzheimer’s disease. Alzheimer’s & Dementia. 2011;7(3):263–269.
Neary D, Snowden JS, Gustafson L, et al. Frontotemporal lobar degeneration: A consensus on clinical diagnostic criteria. Neurology. 1998;51(6):1546–1554.
Rascovsky K, Hodges JR, Knopman D, et al. Sensitivity of revised diagnostic criteria for the behavioural variant of frontotemporal dementia. Brain. 2011;134(9):2456–2477.
Gorno-Tempini ML, Hillis AE, Weintraub S, et al. Classification of primary progressive aphasia and its variants. Neurology. 2011;76(11):1006–1014.

## Sheet: Supplementary Table S2
Supplementary Table S2. Baseline demographic and clinical characteristics across cohorts, stratified by moderate-to-severe dementia status (CDR ≥2).
		NACC												ADNI												FTLDNI
		All				No moderate dementia				Moderate-to-severe dementia				All				No moderate dementia				Moderate-to-severe dementia				All				No moderate dementia				Moderate-to-severe dementia
		Count	Column proportion	Mean	Standard deviation	Count	Column proportion	Mean	Standard deviation	Count	Column proportion	Mean	Standard deviation	Count	Column proportion	Mean	Standard deviation	Count	Column proportion	Mean	Standard deviation	Count	Column proportion	Mean	Standard deviation	Count	Column proportion	Mean	Standard deviation	Count	Column proportion	Mean	Standard deviation	Count	Column proportion	Mean	Standard deviation
Age		34513	1	70.8126	10.5067	31413	1	70.6	10.4	3100	1	73.4	11.4	381	1	74.7593	7.66776	143	1	74.4	8.1	238	1	74.9	7.4	74	1	63.9311	6.4963	24	1	60.7708	5.80715	50	1	65.448	6.30899
Sex	Male	13391	0.387999			12077	0.384			1314	0.424			208	0.545932			78	0.545			130	0.546			45	0.608108			13	0.541667			32	0.64
	Female	21122	0.612001			19336	0.616			1786	0.576			173	0.454068			65	0.455			108	0.454			29	0.391892			11	0.458333			18	0.36
Educational years		34256	1	15.3527	3.23947	31214	1	15.4957	3.12193	3042	1	13.8856	3.9761	381	1	15.4094	2.83313	143	1	15.0559	2.74446	238	1	15.6218	2.86987	74	1	15.7568	2.96468	24	1	15.5	2.68652	50	1	15.88	3.10786
Ethnic category	Not hispanic/latino	31800	0.921392			29079	0.926			2721	0.878			364	0.955381			134	0.937			230	0.966			n.a.				n.a.				n.a.
	Hispanic/latino	2569	0.0744357			2207	0.07			362	0.117			15	0.0393701			7	0.049			8	0.034			n.a.				n.a.				n.a.
	Unknown	144	0.00417234			127	0.004			17	0.005			2	0.00524934			2	0.014			0	0			n.a.				n.a.				n.a.
Racial category	White	27404	0.79402			24909	0.793			2495	0.805			355	0.931759			130	0.909			225	0.945			68	0.918919			24	1			44	0.88
	Black or African American	5145	0.149074			4758	0.151			387	0.125			16	0.0419948			8	0.056			8	0.034			0	0			0	0			0	0
	American Indian or Alaska Native	217	0.00628749			206	0.007			11	0.004			0	0			0	0			0	0			0	0			0	0			0	0
	Native Hawaiian or Other Pacific Islander	40	0.00115898			34	0.001			6	0.002			0	0			0	0			0	0			0	0			0	0			0	0
	Asian	996	0.0288587			921	0.029			75	0.024			6	0.015748			4	0.028			2	0.008			5	0.0675676			0	0			5	0.1
	Other	483	0.0139947			383	0.012			100	0.032			4	0.0104987			1	0.007			3	0.013			0	0			0	0			0	0
	Unknown	228	0.00660621			202	0.006			26	0.008			0	0			0	0			0	0			1	0.0135135			0	0			1	0.02
Marital status	Married	20850	0.60412			18938	0.603			1912	0.617			316	0.829396			126	0.881			190	0.798			n.a.				n.a.				n.a.
	Widowed	6053	0.175383			5319	0.169			734	0.237			44	0.115486			11	0.077			33	0.139			n.a.				n.a.				n.a.
	Divorced	4408	0.12772			4135	0.132			273	0.088			15	0.0393701			3	0.021			12	0.05			n.a.				n.a.				n.a.
	Separated	400	0.0115898			371	0.012			29	0.009			0	0			0	0			0	0			n.a.				n.a.				n.a.
	Never married (or marriage was annulled)	1935	0.0560658			1844	0.059			91	0.029			6	0.015748			3	0.021			3	0.013			n.a.				n.a.				n.a.
	Living as married/domestic partner	576	0.0166894			550	0.018			26	0.008			0	0			0	0			0	0			n.a.				n.a.				n.a.
	Other or unknown	291	0.00843161			256	0.008			35	0.011			0	0			0	0			0	0			n.a.				n.a.				n.a.
Living situation	Lives alone	Lives alone	0.253586			8586	0.273			166	0.054			n.a.				n.a.				n.a.				n.a.				n.a.				n.a.
	Lives with spouse or partner	20305	0.588329			18739	0.597			1566	0.505			n.a.				n.a.				n.a.				n.a.				n.a.				n.a.
	Lives with relative or friend	3234	0.0937038			2652	0.084			582	0.188			n.a.				n.a.				n.a.				n.a.				n.a.				n.a.
	Lives with group	1385	0.0401298			1041	0.033			344	0.111			n.a.				n.a.				n.a.				n.a.				n.a.				n.a.
	Other	713	0.0206589			280	0.009			433	0.14			n.a.				n.a.				n.a.				n.a.				n.a.				n.a.
	Unknown	124	0.00359285			115	0.004			9	0.003			n.a.				n.a.				n.a.				n.a.				n.a.				n.a.
UDS version	1	11085	0.321183			9670	0.308			1415	0.456			0	0			0	0			0	0			0	0			0	0			0	0
	2	11921	0.345406			10787	0.343			1134	0.366			0	0			0	0			0	0			0	0			0	0			0	0
	3	11507	0.333411			10956	0.349			551	0.178			0	0			0	0			0	0			0	0			0	0			0	0
ADNI study	ADNI1	n.a.				n.a.				n.a.				139				57				82				0				0				0
	ADNI2	n.a.				n.a.				n.a.				153				59				94				0				0				0
	ADNI3	n.a.				n.a.				n.a.				79				27				52				0				0				0
	ADNIGO	n.a.				n.a.				n.a.				10				0				10				0				0				0
Probable AD	Non-AD	7358	0.213195			6581	0.209			777	0.251			0	0			0	0			0	0			n.a.				n.a.				n.a.
	Probable AD	11300	0.327413			8977	0.286			2323	0.749			381	1			143	1			238	1			n.a.				n.a.				n.a.
	Cognitively normal	15855	0.459392			15855	0.505			0	0			0	0			0	0			0	0			n.a.				n.a.				n.a.
FTLD diagnosis	Semantic variant	n.a.				n.a.				n.a.				n.a.				n.a.				n.a.				12	0.162162			5	0.208333			7	0.14
	Progressive non-fluent aphasia	n.a.				n.a.				n.a.				n.a.				n.a.				n.a.				8	0.108108			2	0.0833333			6	0.12
	Behavioral variant	n.a.				n.a.				n.a.				n.a.				n.a.				n.a.				43	0.581081			13	0.541667			30	0.6
	Other or not specified	n.a.				n.a.				n.a.				n.a.				n.a.				n.a.				11	0.148649			4	0.166667			7	0.14
CDR sum of boxes		34513	1	2.52121	4.14058	31413	1	1.4	2.1	3100	1	13.6	3.2	381	1	8.76509	3.04278	143	1	5.3	1.1	238	1	10.9	1.6	74	1	8.74324	2.46099	24	1	5.85417	1.46316	50	1	10.13	1.40266
CDR global score	0	16038	0.464694			16038	0.511			0	0			0	0			0	0			0	0			0	0			0	0			0	0
	0.5	10876	0.315128			10876	0.346			0	0			0	0			0	0			0	0			0	0			0	0			0	0
	1	4499	0.130357			4499	0.143			0	0			143	0.375328			143	1			0	0			24	0.324324			24	1			0	0
	2	1898	0.0549938			0	0			1898	0.612			238	0.624672			0	0			238	1			49	0.662162			0	0			49	0.98
	3	1202	0.0348275			0	0			1202	0.388			0	0			0	0			0	0			1	0.0135135			0	0			1	0.02
MMSE		34513	1	25.3645	6.33252	31413	1	27	4	3100	1	11	7	381	1	19.399	5.41619	143	1	23	2	238	1	17	5	74	1	20.2113	7.39675	24	1	23.3333	5.94662	50	1	18.617	7.60879
FAQ total		34513	1	6.38377	9.66302	31413	1	4	7	3100	1	27	4	381	1	21.1837	6.98064	143	1	15	6	238	1	25	4	74	1	21.9324	5.28977	24	1	16.9583	4.78657	50	1	24.32	3.60521
Abbreviations:
AD: Alzheimer's disease
CDR: Clinical Dementia Rating
MMSE: Mini mental state examination
FAQ: Functional Activities Questionnaire
UDS: Uniform Data Set

## Sheet: Supplementary Table S3
Supplementary Table S3. Predictive performance of FAQ ≥18 for identification of moderate-to-severe dementia (CDR ≥2).
Cohort	Cut-off	N	AUC (95% CI)	Sensitivity (%)	Specificity (%)	Prevalence of moderate/severe dementia	PPV (%)	NPV (%)
NACC (overall)	≥18	34513	0.947 (0.944–0.949)	96	87	5.49938	29.9	99.7
NACC – probable AD	≥18	11300	0.873 (0.866–0.880)	96	69	14.6045	36.3	99.1
NACC – non-AD	≥18	4850	0.934 (0.927–0.940)	96	84	6.22452	28.5	99.7
ADNI	≥18	381	0.902 (0.870–0.933)	92	66	62.4672	82.1	84.1
FTLDNI	≥18	74	0.886 (0.809–0.963)	94	52	64.8649	79.6	80.0
NACC (overall)	≥23	34513	0.947 (0.944–0.949)	83	92	5.49938	40.3	98.9
NACC – probable AD	≥23	11300	0.873 (0.866–0.880)	83	81	14.6045	44.4	96.6
NACC – non-AD	≥23	4850	0.934 (0.927–0.940)	83	90	6.22452	35.6	99.0
ADNI	≥23	381	0.902 (0.870–0.933)	80	87	62.4672	90.7	73.6
FTLDNI	≥23	74	0.886 (0.809–0.963)	71	88	64.8649	92.5	57.0
Abbreviations:
AUC: Area under the receiver operating characteristic curve
PPV: Positive predictive value
NPV: Negative predictive value
FAQ: Functional Activities Questionnaire

## Sheet: Supplementary Table S4
Supplementary Table S4. Receiver operating characteristic (ROC) coordinates and Youden index for FAQ scores identifying moderate-to-severe dementia in participants with CDR global ≥1 across the probable AD and non-AD groups
Probable AD				Non-AD
Cut-off	Sensitivity	1−Specificity	Youden index	Cut-off	Sensitivity	1−Specificity	Youden index
≥11	0.992	0.895	0.096	≥11	0.996	0.91	0.086
≥12	0.991	0.876	0.115	≥12	0.996	0.893	0.103
≥13	0.989	0.844	0.145	≥13	0.993	0.864	0.129
≥14	0.985	0.811	0.175	≥14	0.993	0.834	0.159
≥15	0.983	0.776	0.207	≥15	0.991	0.806	0.185
≥16	0.978	0.743	0.234	≥16	0.985	0.772	0.213
≥17	0.972	0.698	0.273	≥17	0.974	0.73	0.244
≥18	0.963	0.653	0.31	≥18	0.961	0.679	0.281
≥19	0.949	0.602	0.346	≥19	0.943	0.635	0.308
≥20	0.934	0.553	0.381	≥20	0.921	0.593	0.329
≥21	0.906	0.497	0.409	≥21	0.897	0.541	0.356
≥22	0.867	0.45	0.417	≥22	0.865	0.492	0.373
≥23	0.833	0.409	0.424	≥23	0.83	0.445	0.384
≥24	0.78	0.37	0.41	≥24	0.784	0.406	0.377
≥25	0.722	0.327	0.395	≥25	0.701	0.373	0.327
≥26	0.655	0.291	0.364	≥26	0.624	0.325	0.299
≥27	0.567	0.261	0.307	≥27	0.528	0.299	0.23
≥28	0.444	0.233	0.211	≥28	0.428	0.266	0.162
≥29	0.338	0.205	0.132	≥29	0.349	0.229	0.12
≥30	0.219	0.176	0.043	≥30	0.236	0.192	0.044
Abbreviations:
AD: Alzheimer's disease
CDR: Clinical Dementia Rating
FAQ: Functional Activities Questionnaire

## Sheet: Supplementary Table S5
Supplementary Table S5. Multivariable logistic regression analyses examining factors associated with discordant classification between FAQ- and CDR-based staging at the primary FAQ cut-point (≥18) in the NACC cohort. Separate models were estimated for false-negative and false-positive classifications in the overall sample and in the dementia-restricted sample.
		False negative							False positive
NACC (overall)	Parameter	B	SE	Wald	p	OR	95% CI for OR		B	SE	Wald	p	OR	95% CI for OR
							Lower	Upper						Lower	Upper
	Age	-0.007	0.013	0.297	0.586	0.993	0.969	1.018	0.012	0.002	24.666	6.8182e-07	1.012	1.007	1.017
	Female	0.036	0.286	0.016	0.901	1.036	0.592	1.813	0.043	0.051	0.69	0.406	1.044	0.944	1.154
	MMSE	-0.068	0.015	21.668	3.2416e-06	0.934	0.908	0.961	-0.035	0.003	129.312	5.7952e-30	0.966	0.96	0.971
	Ethnic (Hispanic vs. non-Hispanic categories)	-0.15	0.479	0.099	0.753	0.86	0.337	2.199	0.017	0.088	0.039	0.843	1.018	0.857	1.209
	Race (white vs. other racial groups)	-0.276	0.322	0.734	0.392	0.759	0.404	1.426	0.327	0.067	23.974	9.7621e-07	1.386	1.216	1.58
	Married	0.003	0.344	0	0.993	1.003	0.511	1.967	-0.245	0.062	15.548	8.04379e-05	0.783	0.693	0.884
	Living Alone	0.024	0.424	0.003	0.955	1.024	0.446	2.352	-0.798	0.08	98.572	3.1339e-23	0.45	0.384	0.527
	Cognitively Impaired	15.305	404.047	0.001	0.97	4.43282e+06	0	.	4.681	0.27	301.396	1.6358e-67	107.928	63.621	183.092
	Constant	-18.566	404.049	0.002	0.963	0			-6.315	0.344	337.937	1.7956e-75	0.002
NACC (Cognitively Impaired)	Age	-0.012	0.013	0.82	0.365	0.988	0.964	1.014	0.007	0.002	6.953	0.008	1.007	1.002	1.011
	Female	0.002	0.286	0	0.994	1.002	0.572	1.755	0.009	0.052	0.03	0.863	1.009	0.911	1.117
	MMSE	-0.062	0.015	16.567	4.69618e-05	0.94	0.912	0.968	-0.025	0.003	60.166	8.7183e-15	0.975	0.969	0.981
	Ethnic (Hispanic vs. non-Hispanic categories)	-0.164	0.479	0.118	0.732	0.848	0.332	2.171	0.029	0.089	0.104	0.747	1.029	0.865	1.224
	Race (white vs. other racial groups)	-0.28	0.322	0.755	0.385	0.756	0.402	1.421	0.317	0.067	22.152	2.51869e-06	1.373	1.203	1.567
	Married	0.005	0.344	0	0.989	1.005	0.512	1.972	-0.236	0.063	14.126	0.000170985	0.79	0.699	0.893
	Living Alone	0.052	0.424	0.015	0.902	1.054	0.459	2.418	-0.773	0.081	90.566	1.7892e-21	0.462	0.394	0.541
	Probable AD	0.521	0.325	2.578	0.108	1.684	0.891	3.183	0.648	0.057	131.228	2.2069e-30	1.911	1.711	2.136
	Constant	-3.369	1.083	9.686	0.002	0.034			-1.868	0.215	75.168	4.324e-18	0.154
Abbreviations:
SE: Standard Error
OR: Odds ratio
CI: Confidence Interval
AD: Alzheimer's disease
CDR: Clinical Dementia Rating
MMSE: Mini mental state examination
FAQ: Functional Activities Questionnaire

## Sheet: Supplementary Table S6
Supplementary Table S6. Multivariable logistic regression analyses of factors associated with moderate dementia (CDR global ≥2) in the NACC cohort.
Entire NACC cohort (n=34,513)				Cognitively impaired NACC cohort (n=18,656)
Variable	Adjusted OR	95% CI	p-value	Variable	Adjusted OR	95% CI	p-value
Age	0.994	0.988–1.000	0.051	Age	0.994	0.988–1.000	0.038
Female sex	1064	0.930–1.217	0.367	Female sex	1055	0.922–1.207	0.438
Hispanic ethnicity	1233	0.993–1.530	0.057	Hispanic ethnicity	1220	0.983–1.513	0.072
White race	0.793	0.671–0.939	0.007	White race	0.792	0.669–0.937	0.007
Not married	0.752	0.645–0.877	<0.001	Not married	0.750	0.643–0.875	<0.001
Living alone	0.614	0.481–0.782	<0.001	Living alone	0.632	0.495–0.805	<0.001
FAQ total score	1465	1.444–1.487	<0.001	FAQ total score	1464	1.442–1.486	<0.001
Abbreviations:
OR: Odds ratio
CI: Confidence Interval
FAQ: Functional Activities Questionnaire
CDR: Clinical Dementia Rating

## Sheet: Supplementary Table S7
Supplementary Table S7. Receiver operating characteristic (ROC) coordinates and Youden index for FAQ scores identifying moderate-to-severe dementia using the alternative CDR+MMSE criterion (NACC cohort), showing clinically interpretable integer cut-offs.
Cut-off	Sensitivity	1−Specificity	Youden index
≥11	.996	.216	.780
≥12	.996	.204	.792
≥13	.992	.192	.800
≥14	.989	.179	.810
≥15	.988	.168	.820
≥16	.982	.158	.824
≥17	.976	.146	.830
≥18	.972	.135	.837
≥19	.959	.124	.835
≥20	.947	.113	.834
≥21	.921	.101	.820
≥22	.890	.090	.800
≥23	.863	.081	.782
≥24	.816	.073	.743
≥25	.759	.065	.694
≥26	.689	.057	.632
≥27	.606	.050	.556
≥28	.484	.044	.440
≥29	.379	.038	.341
≥30	.244	.032	.212
Abbreviations:
OR: Odds ratio
MMSE: Mini mental state examination
CDR: Clinical Dementia Rating
